# Supplementary material for: The Intra-Examiner Variability in and Accuracy of Traditional Manual Diagnostics of Benign Paroxysmal Positional Vertigo: A Prospective Observational Cohort Study
Source: J Clin Med. 2025 Jan 11;14(2):434. doi: 10.3390/jcm14020434 (PMC11766315; doi:10.3390/jcm14020434)
Supplement: Supplementary file 1 [file jcm-14-00434-s001.zip]

Archive with 1 entries (1 files):
- jcm-3367486-supplementary.pdf
